# Supplementary material for: Sodium-Glucose Cotransporter-2 Inhibitors in Heart Failure with Malnutrition, Frailty, Sarcopenia, or Cachexia
Source: J Clin Med. 2024 Mar 14;13(6):1670. doi: 10.3390/jcm13061670 (PMC10970728; doi:10.3390/jcm13061670)
Supplement: Supplementary file 1 [file jcm-13-01670-s001.zip]

Archive with 2 entries (2 files):
- Supplementary_Figure_R1.pdf
- Supplementary_Table_R1.pdf
